# Supplementary material for: Filamentous actin disorganization and absence of apical ectoplasmic specialization disassembly during spermiation upon interference with retinoid signaling†
Source: Biol Reprod. 2020 Jul 17;103(2):378–89. doi: 10.1093/biolre/ioaa123 (PMC7401411; doi:10.1093/biolre/ioaa123)
Supplement: Chung_et_al_SupplFig_S1-S5--ALL-Final_ioaa123 [file chung_et_al_supplfig_s1-s5--all-final_ioaa123.zip]

Archive with 1 entries (1 files):
- Chung_et_al_SupplFig_S1-S5--ALL-Final_ioaa123.pdf
